# Supplementary material for: 6-Isoprenylindole-3-carboxylic Acid with an Anti-Melanogenic Activity from a Marine-Derived Streptomyces sp. APA-053
Source: Mar Drugs. 2025 Nov 21;23(12):448. doi: 10.3390/md23120448 (PMC12734698; doi:10.3390/md23120448)
Supplement: Supplementary file 1 [file marinedrugs-23-00448-s001.zip]

Archive with 1 entries (1 files):
- marinedrugs-3973630-supplementary.pdf
